# Supplementary material for: Identification and Distribution of Sterols, Bile Acids, and Acylcarnitines by LC–MS/MS in Humans, Mice, and Pigs—A Qualitative Analysis
Source: Metabolites. 2022 Jan 7;12(1):49. doi: 10.3390/metabo12010049 (PMC8781580; doi:10.3390/metabo12010049)
Supplement: Supplementary file 1 [file metabolites-12-00049-s001.zip]

Archive with 1 entries (1 files):
- metabolites-1456320.xlsx
