# Supplementary material for: Identification and Distribution of Sterols, Bile Acids, and Acylcarnitines by LC–MS/MS in Humans, Mice, and Pigs—A Qualitative Analysis
Source: Metabolites. 2022 Jan 7;12(1):49. doi: 10.3390/metabo12010049 (PMC8781580; doi:10.3390/metabo12010049)
Supplement: Supplementary file 1 [file metabolites-12-00049-s001.zip › metabolites-1456320.xlsx]

## Sheet: Sheet1
	Supplementary Table 1: Sterol, bile acid, and acylcarnitine standards identified in the current study with their LC-MS identification characteristics
											Characteristics in LC-MS (Reversed-Phase Positive Ionisation Mode)									Characteristics in LC-MS ( (Reversed-Phase Negative Ionisation Mode))
	PRIMARY NAME OF COMPOUND	ALTERNATIVE NAMES	KEGG ID or CHEMSPIDER ID	HMDB/YMDB ID	METLIN ID	CHEBI	CAS ID	COMPOUND CLASS	NEUTRAL MONOISOTOPIC MOLECULAR MASS	MOLECULAR FORMULA	BASE PEAK ION	m/z	Δppm	RT (min)	S/N of standards	S/N of biological samples	MS/MS Spectrum at 40V [m/z (intensity%)]	MS/MS Spectrum at 20V [m/z (intensity%)]	MS/MS Spectrum at 10V [m/z (intensity%)]	BASE PEAK ION	m/z	Δppm	S/N of standards	S/N of biological samples	MS/MS Spectrum at 40V [m/z (intensity%)]	MS/MS Spectrum at 20V [m/z (intensity%)]	MS/MS Spectrum at 10V [m/z (intensity%)]
92	24-Hydroxycholesterol	24(S)-Hydroxycholesterol	C13550	HMDB0001419	3900	34310	474-73-7	Sterol	402.35	C27H46O2	[M+H-H2O]+	385.347	1.03802	10.474	4193.7	388.849	109.101(100),81.07(96),69.069(90),95.086(89),121.101(74),93.07(61),105.07(57),55.054(55),67.054(47),133.101(44)	109.101 (55), 149.132 (50), 203.18 (41), 95.086 (40), 135.118 (37), 121.101 (33), 161.132 (33), 147.117 (31), 255.212 (30), 69.07 (30), 123.116 (28), 215.18 (26)	385.347 (100), 367.336 (86), 109.102 (12), 257.226 (9), 127.111 (8), 149.132 (7), 95.086 (6), 147.116 (6), 177.166 (6), 189.165 (6), 255.209 (6), 283.244 (6)	Not detected
114	25-Hydroxycholesterol	25-Hydroxycholesterol	C15519	HMDB0006247	3899	37616	2140-46-7	Sterol	402.35	C27H46O2	[M+H-2H2O]+	367.337	1.08892	10.477	4164.64	557.318	81.07(100),95.086(98),105.071(61),69.071(56),93.071(56),107.086(49),147.118(49),67.055(49),109.102(48),91.055(47)	147.118 (100), 161.133 (76), 95.086 (75), 81.07 (70), 109.102 (67), 159.118 (65), 149.133 (56), 135.118 (47), 133.102 (42), 121.101 (36), 175.149 (32), 145.101 (28)	367.338 (100), 147.117 (9), 159.117 (7), 135.118 (6), 161.134 (6), 133.102 (5), 257.227 (5), 81.07 (4), 109.102 (4), 123.117 (4), 175.15 (4), 217.193 (4)	Not detected
128	27-Hydroxycholesterol	27-hydroxycholesterol	C06340	HMDB0002103	6487	76591	20380-11-4	Sterol	402.35	C27H46O2	[M+H-H2O]+	385.346	-1.81655	10.541	4193.7	388.849	81.071(100),95.087(88),67.055(55),109.102(52),93.071(50),147.118(43),83.086(42),107.086(40),69.071(40),105.071(40)	385.351 (100), 95.087 (52), 135.118 (43), 81.071 (42), 161.134 (41), 69.071 (39), 109.102 (36), 163.15 (35), 175.15 (28), 257.228 (28), 147.119 (26), 215.182 (26), 107.087 (25)	385.352 (100), 161.134 (6), 257.229 (6), 135.118 (5), 81.071 (4), 149.136 (4), 189.166 (4), 243.214 (4), 147.12 (3), 163.15 (3), 175.151 (3), 215.182 (3)	Not detected
61	5α-Cholestane	5α-Cholestane	CSID 2006076	HMDB0041632	95997	35515	481-21-0	Sterol	372.376	C27H48	Not detected									Not detected
63	5β-Cholestan-3α-ol	Epicoprostanol	C12978	HMDB0001569	6329	31542	516-92-7	Sterol	388.371	C27H48O	[M+H-H2O]+	371.367	-1.88493	12.331	311.427	546.975	95.087(100),81.07(85),93.07(52),67.054(50),55.054(38),69.072(28),109.104(27),121.101(25),83.084(16),41.039(14)	123.118 (100), 95.086 (96), 81.07 (88), 109.102 (75), 83.085 (65), 149.134 (53), 57.07 (49), 121.1 (48), 135.115 (45), 111.118 (40), 165.165 (40), 69.07 (36)	371.367 (100), 149.131 (16), 175.149 (14), 95.087 (13), 81.071 (10), 261.254 (9), 123.118 (8), 83.086 (7), 111.117 (7), 151.149 (7), 189.165 (7), 203.185 (7)	Not detected
62	7-Dehydrocholesterol	7-dehydrocholesterol	C01164	HMDB0000032	5101	17759	434-16-2	Sterol	384.339	C27H44O	[M+H-H2O]+	367.336	-0.816691	12.101	714.238	598.039	81.07(100),145.101(71),57.069(63),67.052(62),55.054(57),159.117(56),105.069(54),95.085(47),69.07(46),133.101(36)	159.117 (100), 145.1 (66), 95.086 (45), 81.07 (33), 199.15 (25), 147.118 (25), 69.069 (21), 119.087 (20), 57.07 (17), 131.086 (16), 185.128 (14), 173.133 (13)	367.335 (100), 145.099 (38), 159.116 (13), 71.084 (11), 97.099 (10), 241.191 (10), 255.211 (9), 147.115 (8), 121.099 (7), 185.13 (7), 123.114 (6), 43.053 (5)	Not detected
76	7-Ketocholesterol	5-Cholesten-3β-ol-7-one	CSID 82599	HMDB0000501	3901	64294	566-28-9	Sterol	400.334	C27H44O2	[M+H]+	401.344	4.48493	11.155	504.085	253.317	95.086(100),81.07(93),69.07(41),57.07(37),109.102(32),55.054(25),107.086(24),93.07(23),67.055(23),79.055(21)	401.343 (100), 383.333 (15), 81.07 (9), 95.086 (9), 365.322 (8), 175.112 (6), 109.102 (4), 57.07 (3), 69.07 (3), 83.086 (3), 135.117 (3), 159.117 (3)	401.343 (100), 383.332 (2), 81.071 (1), 95.086 (1), 175.111 (1), 365.322 (1), 402.345 (1), 57.07 (0), 69.07 (0), 71.085 (0), 79.054 (0), 83.086 (0)	Not detected
66	7α-Hydroxy-4-cholesten-3-one *	7α-Hydroxy-4-cholesten-3-one	C05455	HMDB0001993	6419	17899	3862-25-7	Sterol	400.334	C27H44O2	[M+H]+	401.343	2.98996	10.99	3065.81	2701.31	97.065(100),95.086(41),81.07(34),149.096(28),69.07(26),57.07(22),93.07(22),121.065(21),177.128(21),107.086(20)	383.331 (100), 97.065 (73), 177.128 (61), 401.342 (57), 365.321 (22), 95.086 (19), 57.07 (14), 71.085 (14), 149.097 (13), 109.102 (12), 81.07 (11), 207.211 (11)	401.342 (100), 383.332 (22), 97.065 (4), 177.128 (4), 365.32 (4), 257.19 (3), 57.07 (1), 69.07 (1), 71.086 (1), 81.07 (1), 85.102 (1), 95.086 (1)	[M+FA-H]-	445.332	0
140	7α-Hydroxycholesterol	7α-Hydroxy Cholesterol	C03594	HMDB0001496	6280	17500	566-26-7	Sterol	402.35	C27H46O2	[M+H-2H2O]+	367.338	4.08343	11.018	2064.96	540.899	81.07(100),95.086(61),105.071(49),67.055(44),69.07(39),145.103(38),55.054(38),133.102(36),57.071(35),93.07(32)	145.102 (100), 81.07 (79), 159.118 (75), 147.117 (59), 133.102 (58), 95.086 (50), 109.101 (41), 105.07 (40), 69.07 (38), 83.086 (35), 57.07 (33), 173.133 (32)	367.338 (100), 145.101 (12), 159.118 (11), 81.071 (10), 133.102 (8), 97.102 (5), 109.101 (5), 147.118 (5), 71.086 (4), 95.086 (4), 111.118 (4), 173.133 (4)	Not detected
67	7β-Hydroxycholesterol	7β-Hydroxycholesterol	CSID 415508	HMDB0006119	NA	42989	566-27-8	Sterol	402.35	C27H46O2	[M+H-2H2O]+	367.337	2.45006	11.005	2064.96	540.899	81.071(100),95.086(76),67.055(61),105.071(59),145.102(51),69.07(51),55.054(50),91.055(49),57.07(38),131.087(33)	367.3381 (100), 81.071 (99), 159.118 (92), 145.102 (74), 95.086 (52), 147.117 (49), 133.102 (44), 69.071 (36), 57.07 (35), 109.102 (32), 93.07 (31), 83.086 (30), 107.086 (30)	367.338 (100), 145.101 (10), 159.117 (10), 133.102 (8), 81.07 (7), 147.118 (5), 71.086 (4), 173.133 (4), 57.07 (3), 97.101 (3), 111.118 (3), 213.166 (3)	Not detected
65	Brassicasterol	Brassicasterol	C08813	HMDB0011181	3519	3168	474-67-9	Sterol	398.355	C28H46O	[M+H-H2O]+	381.353	1.57335	12.21	861.672	167.126	81.069(100),93.069(54),95.086(48),107.085(45),69.069(45),119.084(39),105.072(36),67.053(29),109.1(29),97.1(29)			Not detected
91	Campesterol	Campesterol	C01789	HMDB0002869	167	28623	474-62-4	Sterol	400.691	C28H48O	[M+H-H2O]+	383.368	-0.782539	12.693	675.633	457.037	81.07(100),109.101(89),55.054(86),107.086(85),69.07(75),161.134(65),105.073(57),119.088(49),43.054(46),67.055(40)	383.366 (100), 147.117 (70), 161.132 (70), 95.087 (68), 57.07 (37), 107.085 (33), 85.099 (32), 175.15 (29), 149.131 (27), 67.054 (25), 81.07 (19), 163.149 (19), 135.121 (18)	383.369 (100), 135.118 (14), 161.131 (13), 163.148 (10), 95.086 (9), 121.102 (9), 215.179 (8), 313.286 (7), 85.101 (6), 97.1 (6), 111.115 (6), 165.163 (6)	Not detected
74	Cholesterol	Cholesterol	C00187	HMDB0000067	163	16113	57-88-5	Sterol	386.355	C27H46O	[M+H-H2O]+	369.353	1.62446	12.402	43.8676	378.24	69.07(100),107.085(73),119.084(65),67.053(61),81.069(59),91.054(57),147.116(49),93.07(47),105.074(43),95.086(40)	95.085 (100), 369.352 (86), 147.116 (74), 161.131 (70), 135.117 (52), 83.084 (47), 81.068 (46), 149.132 (40), 119.084 (36), 189.16 (34), 69.069 (33), 109.102 (28), 111.117 (28)	369.352 (100), 161.131 (13), 147.115 (11), 149.132 (9), 81.069 (8), 95.085 (7), 259.241 (7), 83.084 (6), 257.223 (6), 135.117 (5), 217.194 (5), 370.359 (5)	Not detected
77	Cholesterol 5α,6α-epoxide	Cholesterol 5α,6α-epoxide	C15992	NA	3894	49305	1250-95-9	Sterol	402.35	C27H46O2	[M+H-H2O]+	385.347	1.03802	11.561	6332.8	564.072	105.07(100),95.086(98),159.117(93),69.07(83),81.07(72),91.055(64),145.102(60),55.054(60),131.085(52),109.101(51)	367.337 (100), 159.117 (41), 385.346 (38), 95.086 (35), 133.101 (28), 145.101 (27), 147.117 (27), 213.163 (26), 83.086 (23), 71.085 (22), 57.07 (21), 69.07 (19), 81.071 (18), 105.069 (18), 135.116 (18)	385.347 (100), 367.338 (63), 159.116 (9), 213.162 (7), 95.085 (6), 177.128 (5), 187.147 (5), 109.101 (4), 133.102 (4), 145.101 (4), 173.134 (4), 219.173 (4)	Not detected
79	Cholesteryl acetate	Cholesteryl acetate	C02530	HMDB0003822	57682	78242	604-35-3	Sterol	428.365	C29H48O2	Not detected									Not detected
84	Cholesteryl behenate	Cholesteryl behenate	C02530	HMDB0006727	58530	17002	61510-09-6	Sterol	708.678	C49H88O2	Not detected									Not detected
81	Cholesteryl linoleate	Cholesteryl linoleate	C15441	HMDB0000610	2284	41509	604-33-1	Sterol	648.585	C45H76O2	Not detected									Not detected
82	Cholesteryl oleate	Cholesteryl oleate	C14641	HMDB0000918	5872	46898	303-43-5	Sterol	650.6	C45H78O2	Not detected									Not detected
80	Cholesteryl palmitate	Cholesteryl palmitate	C11251	HMDB0000885	5844	3663	601-34-3	Sterol	624.585	C43H76O2	Not detected									Not detected
83	Cholesteryl stearate	Cholesteryl stearate	CSID 105677	HMDB0062461	5898	82750	35602-69-8	Sterol	652.616	C45H80O2	Not detected									Not detected
75	Coprostanol	Coprostan-3-ol	CSID 191826	HMDB0000577	5559	89519	360-68-9	Sterol	388.371	C27H48O	[M+H]+	371.367	-2.69276	12.587	59.2984	161.665	95.084 (100), 67.052 (45), 55.053 (42), 81.069 (42), 109.098 (28), 69.068 (27), 71.083 (26), 45.033 (25), 83.083 (24), 107.084 (22), 91.051 (19), 135.113 (17)	109.098 (100), 371.375 (67), 149.129 (66), 95.084 (57), 123.115 (57), 81.069 (52), 135.114 (47), 97.099 (46), 121.101 (41), 125.092 (34), 57.068 (27), 163.147 (25)	371.367 (100), 109.1 (41), 161.129 (19), 189.159 (17), 95.086 (16), 90.972 (15), 93.067 (15), 265.901 (15), 81.069 (14), 97.098 (14), 71.085 (13), 137.132 (11)	Not detected
110	Corticosterone	Corticosterone	C02140	HMDB0001547	6314	16827	50-22-6	Sterol	346.214	C21H30O4	[M+H]+	347.224	2.016	7.355	5393.5	165.555	121.065(100),105.07(100),97.065(87),91.055(71),93.07(68),119.086(56),79.054(51),107.086(50),95.086(47),123.082(46)	121.066 (100), 329.212 (70), 97.066 (57), 123.081 (48), 347.223 (42), 311.203 (40), 293.192 (33), 171.118 (27), 159.117 (25), 109.066 (24), 175.112 (24), 135.081 (23)	347.224 (100), 329.213 (23), 311.203 (8), 121.066 (6), 293.193 (6), 97.065 (3), 123.081 (3), 101.06 (2), 133.102 (2), 135.081 (2), 145.102 (2), 159.118 (2)	[M+FA-H]-	391.213	1.78931	156.164	0	391.213(100), 381.184(24), 392.217(23), 44.998(13), 383.182(7), 382.187(5), 393.219(3), 112.986(3), 384.184(2)	44.998 (100), 373.627 (1), 377.63 (1), 609.584 (1)	44.998 (100), 391.213 (3), 32.665 (1)
73	Cortisone	Cortisone	C00762	HMDB0002802	271	16962	53-06-5	Sterol	360.194	C21H28O5	[M+H]+	361.204	3.59909	6.537	11136.5	547.272	163.111(100),121.063(69),105.068(64),93.067(51),107.083(38),145.1(30),97.063(29),119.084(25),83.047(23),91.052(22)	163.111 (100), 361.207 (72), 121.063 (17), 343.195 (11), 301.182 (10), 283.172 (9), 145.1 (9), 265.16 (9), 299.168 (8), 105.068 (7), 325.183 (6), 97.062 (6)	361.206 (100), 163.111 (9), 343.195 (3), 301.184 (2), 105.069 (1), 119.082 (1), 121.063 (1), 145.101 (1), 265.161 (1), 267.177 (1), 283.17 (1), 285.187 (1)	[M+FA-H]-	405.192	1.97437	7479.79	105.861	137.06(100),136.053(28),44.998(25),149.061(24),109.066(24),57.035(22),122.038(21),329.175(16),107.051(9),311.166(9)	329.176 (100), 137.061 (51), 301.18 (17), 109.066 (13), 136.053 (11), 149.061 (11), 311.164 (11), 44.998 (9), 330.179 (8), 257.156 (7), 125.06 (7), 57.034 (5)	329.176 (100), 137.06 (13), 301.181 (13), 311.165 (13), 125.061 (8), 109.066 (5), 330.178 (5), 44.998 (4), 149.061 (3), 341.176 (3), 57.034 (2), 123.082 (2)
85	Desmosterol	Desmosterol	C01802	HMDB0002719	423	17737	313-04-2	Sterol	384.339	C27H44O	[M+H-H2O]+	367.338	3.8112	11.983	347.56	524.033	93.069(100),133.101(76),123.118(75),95.087(69),107.086(67),91.054(54),119.087(54),67.053(53),105.071(51),121.102(44)	367.339 (100), 81.071 (80), 147.116 (62), 119.088 (57), 109.1 (56), 213.163 (37), 203.182 (36), 283.242 (33), 133.103 (32), 159.118 (31), 239.89 (27), 83.085 (24)	367.34 (100), 147.118 (12), 81.071 (10), 123.118 (8), 231.214 (8), 175.153 (7), 191.186 (7), 367.291 (7), 151.144 (6), 163.152 (6), 233.226 (6), 85.101 (5)	Not detected
87	Dihydrocholesterol #	5α-Cholestan-3β-ol	CSID6413	HMDB0000908	5864	86570	80-97-7	Sterol	388.371	C27H48O	[M-H2O+H]+	371.368	0.807824	12.635	59.2984	159.267				Not detected
69	Diosgenin	Diosgenin	C08898	NA	43646	4629	512-04-9	Sterol	414.313	C27H42O3	[M+H]+	415.322	1.20389	10.939	26147.7	1832.75	69.07(100),157.102(83),253.196(66),159.117(48),147.118(42),133.102(42),121.101(35),145.101(30),109.101(26),107.086(24)	271.206 (100), 253.196 (57), 69.07 (20), 157.101 (12), 121.101 (10), 159.117 (10), 147.117 (9), 97.065 (6), 109.101 (6), 175.112 (5), 107.086 (5), 197.133 (4)	415.322 (100), 271.206 (66), 253.196 (12), 69.07 (3), 283.243 (3), 97.065 (2), 115.076 (2), 121.101 (2), 157.102 (2), 416.326 (2), 107.086 (1), 109.101 (1)	Not detected
90	Ergosterol	Ergosterol	C01694	HMDB0000878	5839	16933	57-87-4	Sterol	396.339	C28H44O	[M+H-H2O]+	379.337	2.63617	12.039	541.351	31.5941	69.07(100),41.038(31),83.086(25),105.071(25),57.07(21),93.069(17),81.07(16),79.054(16),145.103(14),55.056(14)	69.07 (100), 83.086 (24), 159.118 (17), 145.103 (16), 81.071 (16), 123.117 (14), 57.072 (12), 213.166 (10), 79.056 (10), 379.342 (10), 93.069 (9), 187.151 (8)	379.335 (100), 69.07 (81), 125.133 (55), 83.085 (46), 57.069 (32), 253.197 (23), 159.117 (22), 309.259 (20), 239.18 (17), 213.163 (16), 133.101 (14), 199.146 (12)	Not detected
96	Lanosterol	Lanosterol	C01724	HMDB0001251	6108	16521	79-63-0	Sterol	426.386	C30H50O	[M+H-H2O]+	409.384	2.44269	12.598	562.775	367.869	121.101(100),107.085(81),109.101(72),81.069(69),95.085(68),69.07(61),93.07(58),149.134(46),135.115(36),161.131(33)	109.101 (100), 191.179 (76), 149.132 (60), 95.085 (49), 135.116 (41), 203.178 (38), 121.1 (33), 81.07 (28), 107.085 (18), 123.12 (17), 111.114 (16), 161.132 (15)	409.384 (100), 191.179 (40), 217.196 (16), 205.196 (14), 203.179 (12), 123.115 (11), 95.086 (9), 81.069 (8), 109.102 (8), 410.393 (8), 137.132 (7), 149.133 (7)	Not detected
86	Lathosterol	5α-Cholest-7-en-3β-ol	C01189	HMDB0001170	6052	17168	80-99-9	Sterol	386.355	C27H46O	[M+H-H2O]+	369.351	-2.43671	12.352	43.8676	388.376	369.35 (100), 149.132 (24), 135.116 (18), 217.193 (17), 370.352 (14), 153.162 (13), 369.174 (12), 161.131 (10), 210.92 (9), 272.919 (9), 145.095 (8), 187.153 (8)	191.177 (100), 203.179 (98), 175.146 (96), 107.085 (84), 133.099 (83), 81.07 (82), 67.055 (77), 189.17 (70), 135.116 (63), 200.889 (52), 147.115 (48), 369.234 (47)	93.071 (100), 55.054 (97), 91.052 (80), 67.054 (76), 147.12 (69), 81.07 (61), 79.054 (59), 119.083 (56), 83.085 (52), 95.085 (48), 121.103 (43), 84.959 (43)	Not detected
94	Stigmasterol	Stigmasterol	C05442	HMDB0000937	168	28824	83-48-7	Sterol	412.371	C29H48O	[M+H-H2O]+	395.369	2.27636	12.664	336.575	263.175	69.07(100),83.086(97),55.055(92),81.071(86),95.084(61),107.086(60),67.054(51),119.086(46),109.101(37),105.071(32)	83.086 (100), 395.368 (77), 161.132 (55), 147.12 (50), 159.118 (38), 109.102 (30), 95.085 (29), 69.07 (25), 173.136 (23), 255.209 (21), 187.15 (18), 123.119 (18)	395.37 (100), 83.086 (33), 297.257 (18), 255.211 (15), 161.132 (13), 81.071 (12), 57.069 (10), 147.116 (9), 187.149 (9), 175.149 (8), 201.167 (8), 95.085 (7)	Not detected
95	β-Sitosterol	β-Sitosterol	C01753	HMDB0000852	169	27693	83-46-5	Sterol	414.386	C29H50O	[M+H-H2O]+	397.384	2.51646	12.982	378.622	228.355	81.071(100),161.131(91),107.085(89),147.117(86),69.071(84),55.054(83),93.07(82),95.086(73),133.101(64),119.088(53)	397.384 (100), 161.133 (95), 147.117 (73), 175.147 (68), 81.069 (59), 57.07 (53), 71.085 (51), 97.102 (49), 135.115 (46), 109.101 (43), 203.18 (42), 107.084 (34)	397.383 (100), 147.117 (12), 121.1 (10), 243.212 (10), 163.147 (8), 161.135 (7), 175.147 (7), 81.07 (5), 261.256 (5), 71.085 (4), 285.251 (4), 109.099 (3)	Not detected
115	12-Ketochenodeoxycholic acid	(3ALPHA,5BETA,7ALPHA)-3,7-DIHYDROXY-12-OXOCHOLAN-24-OIC ACID	CSID 85044	HMDB0000400	5389	16312	2458-08-4	Bile acid	406.272	C24H38O5	[M+H]+	407.279	-2.70085	8.37	816.741	1949.42	197.134(100),145.102(95),105.071(91),107.086(67),119.086(65),157.102(64),213.164(63),93.07(59),159.118(57),81.07(56)	353.25 (100), 307.245 (41), 243.139 (35), 335.239 (28), 213.164 (15), 271.171 (8), 325.255 (8), 245.154 (7), 231.176 (6), 147.117 (6), 197.134 (5), 145.102 (5)	353.249 (100), 389.271 (49), 371.26 (36), 407.28 (17), 307.244 (12), 243.139 (11), 335.239 (11), 245.154 (4), 213.164 (3), 271.171 (3), 325.254 (3), 147.117 (2)	[2M-H]-	811.539	4.18957	188.799	352.831	405.266 (100), 406.268 (5), 406.196 (1), 405.347 (1)	405.266 (100),811.538 (38), 812.538 (4), 406.267 (4), 470.699 (1), 371.323 (1)	811.537 (100), 405.265 (25), 812.541 (13), 406.273 (2), 811.445 (1), 812. 042 (1), 549.081 (1)
102	7-Ketochenodeoxycholate	Nutriacholic Acid	CSID 17215957	HMDB0000467	5454	NA	4651-67-6	Bile acid	390.277	C24H38O4	[M+H-H2O]+	373.274	-1.3395	8.929	8301.05	17827.3	105.07(100),81.07(81),93.07(81),95.086(68),107.086(66),145.101(65),91.054(51),119.086(51),55.054(50),67.054(47)	355.265 (100), 337.255 (43), 159.119 (25), 147.118 (19), 145.102 (17), 105.071 (16), 173.134 (15), 81.071 (15), 95.086 (14), 107.086 (14), 161.134 (14), 319.245 (11)	355.266 (100), 373.277 (52), 337.254 (21), 247.171 (7), 319.242 (7), 159.118 (5), 165.129 (3), 173.134 (3), 207.137 (3), 213.166 (3), 81.072 (2), 107.087 (2)	[M+FA-H]-	435.276	3.44609	385.227	501.718	44.998(100),389.27(98),390.272(19),343.271(6),273.221(5),1599.62(3),944.927(3),389.906(3),235.211(2),1328.317(2)	44.998 (25), 390.272 (15), 325.257 (1), 58.394 (1), 885.854 (1), 1079.011 (1), 1551.817 (1)
88	7-Ketodeoxycholic acid	7-Keto-3α,12-α-dihydroxycholanic Acid	CSID 163659	HMDB0000391	5380	16390	911-40-0	Bile acid	406.272	C24H38O5	[2M+H]+	813.552	0	8.287	540.049	5081.55	353.249(100),371.258(43),335.237(39),271.169(28),389.268(14),317.227(11),245.154(11),253.159(9),285.184(4),311.201(4)	389.27 (100), 353.248 (83), 371.259 (39), 335.238 (15), 795.541 (6), 271.17 (6), 390.274 (4), 317.226 (2), 354.254 (2), 372.259 (2), 777.55 (1), 297.188 (1)	813.552 (100), 389.269 (45), 353.249 (23), 814.553 (11), 795.538 (9), 371.26 (8), 335.239 (3), 354.253 (2), 390.271 (2), 245.155 (1), 271.169 (1), 372.26 (1)	[M-H]-	405.266	4.68828	347.619	3129.37	123.081(100),405.264(50),43.019(49),289.219(44),69.034(43),343.264(39),231.176(36),71.05(36),65.04(35),219.139(32)	123.081 (16), 406.269 (12), 289.218 (10), 287.201 (6), 343.265 (6), 57.034 (5), 361.276 (5), 271.203 (4), 251.206 (4), 205.161 (4), 231.179 (3), 43.018 (3)	406.269 (10), 289.216 (7), 361.273 (7), 343.264 (5), 341.252 (3), 71.049 (2), 113.096 (2), 123.079 (2), 205.16 (2), 271.207 (2), 287.205 (2), 369.245 (2)
70	7α-hydroxy-3-oxo-4-cholestenoic acid	7-Hydroxy-3-oxo-Cholest-4-en-26-oic Acid	C17337	HMDB0012458	63317	83036	115538-85-7	Bile acid	430.308	C27H42O4	[M+H]+	431.318	3.94141	9.726	6719.35	2154.23	97.066(100),95.086(42),81.071(28),177.129(26),107.087(24),93.071(24),121.065(24),119.086(22),109.102(21),69.07(21)	97.064 (100), 395.296 (81), 413.301 (52), 269.188 (48), 177.125 (48), 431.32 (41), 367.303 (39), 191.178 (30), 297.218 (24), 377.284 (22), 239.18 (21), 237.182 (20)	431.316 (100), 395.295 (31), 413.304 (15), 97.065 (10), 377.286 (8), 109.101 (6), 297.222 (5), 367.295 (4), 143.105 (3), 177.127 (3), 239.173 (3), 247.163 (3)	[M-H]-	429.301	1.39762	4258.7	505.234	411.288(100),123.081(87),277.216(82),429.301(49),412.295(25),305.21(19),359.265(16),263.2(11),306.217(10),384.266(9)	411.29 (40), 123.082 (17), 305.212 (12), 430.301 (9), 277.215 (7), 412.289 (3), 124.083 (2), 383.259 (1), 411.585 (1), 243.395 (1), 412.233 (1), 393.28 (1)	411.289 (15), 430.304 (13), 123.08 (3), 412.296 (3), 305.212 (2), 73.03 (1), 215.319 (1), 277.218 (1), 278.214 (1), 1158.195 (1)
68	Allocholic acid	Allocholic Acid	C17737	HMDB0000505	5491	81308	2464-18-8	Bile acid	408.288	C24H40O5	[M+H-2H2O]+	373.274	0.535799	9.155	715.255	8867.97	119.087(100),107.086(58),79.055(51),121.101(49),147.117(47),91.055(43),133.103(43),95.086(40),55.055(39),145.103(38)	355.265 (100), 247.172 (36), 107.085 (30), 213.166 (25), 95.086 (22), 147.118 (22), 101.06 (18), 159.117 (18), 133.101 (17), 261.186 (17), 161.133 (16), 229.16 (15)	373.276 (100), 355.267 (59), 247.172 (8), 337.253 (8), 213.165 (7), 319.243 (7), 135.115 (6), 159.121 (5), 261.191 (5), 133.1 (4), 195.136 (4), 75.021 (3)	[M-H]-	407.281	3.43743	855.633	8520.94	407.279 (100), 93.034 (91), 289.215 (76), 95.049 (74), 205.159 (71), 69.034 (65), 68.996 (54), 261.192 (42), 42.042 (40), 24.382 (31), 333.218 (28), 354.246 (28), 639.96 (27)	407.2795 (100), 815.563 (12), 408.284 (4), 407.364 (2), 816.57 (2)	815.564 (100), 407.279 (74), 816.567 (13), 408.281 (3), 816.933 (1), 407.36 (1), 815.682 (1)
105	Alpha-Muricholic acid	α-Muricholic Acid	C17647	HMDB0000506	5492	NA	2393-58-0	Bile acid	408.288	C24H40O5	[M+H-2H2O]+	373.275	1.60739	8.334	259.908	3577.54	81.071(100),95.086(95),107.086(90),105.071(89),119.086(84),93.071(80),133.102(64),55.055(57),135.117(55),121.102(54)	355.264 (100), 159.117 (45), 161.133 (30), 337.254 (26), 147.117 (24), 95.086 (19), 133.102 (18), 135.118 (17), 195.139 (16), 81.07 (16), 177.127 (15), 121.102 (15), 199.15 (14), 119.087 (14)	355.265 (100), 373.274 (52), 337.253 (14), 159.118 (8), 147.116 (4), 161.134 (4), 207.138 (4), 319.241 (4), 173.132 (3), 241.196 (3), 343.263 (3), 355.341 (3)	[M+FA-H]-	453.287	3.08855	246.826	1830.71	407.281(100),405.265(67),44.998(63),387.255(18),408.284(16),371.259(11),406.266(8),357.243(7),147.572(4),341.244(3)	407.281 (100), 44.998 (22), 408.284 (14), 405.265 (13), 389.269 (3), 371.258 (2), 406.269 (2), 376.148 (1), 355.217 (1), 372.255 (1), 387.252 (1), 388.249 (1)	407.281 (100), 408.284 (12), 44.998 (11), 453.285 (4), 405.266 (3), 183.479 (1), 406.269 (1)
78	Beta-Muricholic acid	β-Muricholic Acid	C17726	HMDB0000416	5404	81298	2393-59-1	Bile acid	408.288	C24H40O5	[M+H-H2O]+	391.285	1.53341	8.417	526.36	7153.69	105.07(100),81.07(86),159.117(65),95.086(61),91.053(54),67.054(53),119.085(53),93.07(49),145.101(46),107.086(44)	149.024 (100), 71.085 (24), 57.069 (13), 167.033 (5), 43.053 (2), 113.132 (2), 61.084 (1), 150.027 (1), 149.433 (1), 149.123 (1), 93.031 (1), 149.076 (1)	149.024 (100), 71.085 (26), 167.034 (21), 113.133 (9), 57.07 (7), 279.16 (4), 168.037 (2), 149.58 (1), 149.414 (1), 149.892 (1), 72.086 (1), 149.436 (1)	[M-H]-	407.281	4.41955	1002.92	965.773	249.982(100), 1203.265 (71), 949 (70), 251.527 (70), 1548.119 (58), 561.108 (45), 230.750 (41), 47.842 (38)	407.279 (100), 1372.087 (21), 372.267 (15), 260.083 (13), 213.487 (13), 408.277 (8), 471.111 (8), 46.038 (7), 371.264 (7), 702.188 (6), 901.246 (6), 1401.601 (5)	407.282 (100), 94.364 (8), 408.291 (5), 358.474 (4), 792.095 (4), 1135.734 (4), 1164.59 (4), 43.949 (3), 371.259 (3), 407.331 (3), 408.095 (3), 471.483 (3)
89	Chenodeoxycholic acid	Chenodeoxycholic acid	C02528	HMDB0000518	207	16755	474-25-9	Bile acid	392.293	C24H40O4	[M+H-2H2O]+	357.279	-1.11957	9.595	1318.97	9937.35	55.052(100),95.087(67),119.084(50),107.085(46),135.117(39),109.101(38),105.067(35),159.112(34),121.097(33),67.052(32)	83.084 (100), 161.132 (77), 135.117 (59), 95.083 (55), 79.051 (44), 201.158 (43), 81.07 (42), 55.054 (42), 121.098 (41), 247.169 (40), 215.177 (38), 195.134 (37)	357.279 (100), 135.116 (21), 247.167 (20), 339.269 (18), 149.134 (16), 189.163 (15), 135.077 (13), 357.322 (13), 215.178 (11), 121.098 (10), 209.153 (10), 221.15 (10)	[M-H]-	391.285	-0.511137	382.971	4806.87	391.278(100),593.49(59),1142.273(42),319.41(36),362.048(30),988.517(28),123.677(26),65.875(26),878.334(22),657.679(19)	391.285 (100), 392.286 (7), 1499.094 (4), 373.271 (3), 392.961 (3), 571.945 (3), 676.346 (3), 934.229 (3), 995.616 (3), 333.534 (2), 23.454 (2), 541.056 (2)	391.283 (100), 349.366 (4), 391.223 (3), 177.083 (2), 392.286 (2), 966.538 (2), 1253.664 (2), 40.131 (1), 391.565 (1), 391.957 (1), 1377.933 (1)
93	Cholic acid	Cholic acid	C00695	HMDB0000619	206	16359	81-25-4	Bile acid	408.288	C24H40O5	[2M+H]+	817.583	0	9.091	1512.7	40626.2	355.265(100),373.276(26),337.253(5),356.267(4),245.155(4),213.164(2),319.245(2),199.148(2),247.169(2),259.169(1)	373.273 (100), 355.263 (51), 817.579 (11), 799.567 (7), 374.275 (4), 391.282 (4), 781.558 (3), 356.263 (2), 337.25 (2)	817.581 (100), 373.273 (44), 355.262 (15), 799.569 (11), 818.582 (11), 391.283 (3), 781.556 (3), 800.566 (2), 337.253 (1), 356.262 (1), 373.352 (1), 374.275 (1)	[2M-H]-	815.568	1.22614	855.633	8520.94	407.281(100),408.283(3),727.368(1),883.113(1)	407.281 (100), 815.569 (28), 408.285 (4), 816.569 (3), 407.362 (1)	815.569 (100), 407.281 (51), 816.57 (10), 408.283 (2), 407.237 (1), 815.451 (1), 815.689 (1), 816.009 (1)
117	Coprocholic Acid	3α,7α,12α-Trihydroxycoprostanic Acid	CSID 109066	HMDB0000601	5577	18402	547-98-8	Bile acid	450.335	C27H46O5	[M+NH4]+	468.37	1.92156	9.833	2142.16	1400.94	397.312(100),159.118(66),95.086(49),119.086(45),227.181(44),107.086(43),97.102(42),145.102(42),109.101(40),147.118(38)	397.312 (100), 415.323 (27), 379.299 (3), 287.202 (2), 145.102 (2), 213.163 (2), 227.179 (2), 241.197 (2), 255.21 (2), 398.316 (2), 159.117 (2), 355.261 (1)	415.323 (100), 397.312 (77), 468.37 (54), 468.439 (5), 379.302 (3), 415.407 (3), 397.392 (2), 398.314 (2), 416.324 (2), 469.377 (2), 95.084 (1), 97.1 (1)	[M-H]-	449.328	2.00299	469.067	866.942	449.328(100),450.333(12),447.315(8),432.323(6),385.314(5),431.317(4),247.205(3),159.082(3),359.32(3),351.272(2)	449.327 (100), 450.331 (14), 431.318 (2), 447.31 (1), 413.311 (1)	449.327 (100), 450.332 (13), 411.289 (1), 449.263 (1), 449.416 (1)
104	Dehydrocholic acid	Dehydrocholic acid	CSID 6422	NA	3990	NA	81-23-2	Bile acid	402.241	C24H34O5	[M+NH4]+	420.275	-0.951759	7.124	5741.68	225.327	197.133(100),211.148(98),367.229(90),321.222(62),159.116(61),147.117(53),93.069(48),107.086(46),157.103(45),209.132(43)	367.227 (100), 385.238 (82), 339.232 (54), 349.216 (38), 321.222 (26), 257.154 (9), 303.209 (7), 331.205 (7), 159.116 (6), 241.122 (5), 195.117 (4), 197.132 (4)	385.238 (100), 403.247 (37), 367.227 (26), 420.275 (11), 339.232 (9), 349.217 (7), 321.221 (4), 385.318 (2), 85.064 (1), 105.07 (1), 153.087 (1), 182.104 (1)	[M-H]-	401.233	0.996926	721.454	11.5604	249.152(100), 109.064 (93), 69.033(75), 149.061(66), 147.081(63), 137.096(61), 215.143(46), 289.173(43), 149.097(40)	401.233 (100), 331.191 (68), 69.034 (32), 109.069 (32), 249.15 (25), 215.145 (23), 313.179 (20), 291.165 (20), 120.059 (18), 122.068 (18), 59.014 (17), 402.231 (13)	401.234 (100), 331.194 (49), 402.24 (29), 313.183 (20), 249.149 (15), 289.177 (13), 146.073 (10), 184.301 (8), 223.986 (6), 287.197 (6), 344.202 (6), 1568.252 (6)
101	Dehydrolithocholic acid	3-Oxo-5β-cholanoic Acid	C03070	NA	42717	17639	1553-56-6	Bile acid	374.282	C24H38O3	[M+H]+	375.291	2.93106	10.1	1334.62	4074.7	93.07(100),95.087(88),81.071(88),147.118(68),107.086(63),121.102(60),105.071(53),119.087(51),133.103(45),109.102(43)	339.271 (100), 357.281 (67), 321.259 (35), 161.134 (30), 135.119 (30), 175.149 (26), 123.117 (25), 147.117 (25), 229.161 (25), 81.07 (21), 95.087 (20), 121.102 (16), 133.102 (15)	357.282 (100), 339.271 (64), 375.293 (19), 135.117 (8), 229.159 (7), 321.258 (7), 149.134 (5), 161.133 (4), 207.139 (4), 121.102 (3), 123.118 (3), 147.116 (3)	[2M-H]-	747.557	0.535076	71.2882	58.6126	373.275(100), 374.276(4),373.358(1),373.388(1)	373.275 (100), 374.28 (3), 747.553 (3), 373.356 (1)	373.275 (100), 747.556 (50), 748.558 (8), 374.278 (6), 108.31 (1), 747.649 (1), 893.06 (1)
64	Deoxycholic acid	Deoxycholic acid	C04483	HMBD0000626	265	28834	83-44-3	Bile acid	392.293	C24H40O4	[M+H-2H2O]+	357.28	1.39946	9.682	1318.97	9937.35	81.071(100),95.087(95),107.086(82),93.071(79),105.071(67),119.086(60),67.055(56),109.102(50),133.102(48),79.054(48)	357.281 (100), 135.118 (50), 109.102 (47), 95.086 (47), 215.181 (39), 81.07 (38), 247.17 (34), 149.133 (34), 147.117 (31), 261.187 (29), 107.086 (26), 161.134 (26)	357.281 (100), 339.27 (10), 195.139 (5), 215.181 (5), 221.154 (5), 247.171 (5), 135.118 (4), 243.211 (4), 275.202 (4), 161.133 (3), 175.149 (3), 229.195 (3)	[M-H]-	391.285	1.02227	382.971	4806.87	343.264(100),391.285(84),345.28(72),69.034(43),327.266(38),311.24(28),43.019(25),347.296(24),57.035(19),81.035(14)	391.285 (100), 345.28 (16), 392.287 (7), 327.267 (7), 343.264 (6), 347.293 (5), 329.284 (3), 355.264 (3), 297.222 (2), 69.035 (2), 123.08 (2), 311.239 (2)	391.285 (100), 392.288 (10), 345.278 (7), 327.271 (3), 329.284 (2), 343.264 (2), 347.293 (2), 373.274 (2), 41.003 (1), 67.018 (1), 170.748 (1), 299.239 (1)
116	Gamma-Muricholic acid	Hyocholic acid	C17649	HMDB0000760	5728	81244	547-75-1	Bile acid	408.288	C24H40O5	[M+H-2H2O]+	373.275	2.67899	8.784	853.41	4389.61	105.071(100),81.071(90),159.118(89),119.086(86),107.086(83),145.102(74),93.07(72),95.086(71),133.102(64),147.118(57)	355.265 (100), 159.118 (35), 147.118 (26), 161.134 (21), 337.255 (20), 135.118 (15), 121.101 (12), 133.102 (12), 173.133 (12), 213.164 (12), 373.274 (11), 145.102 (11)	355.265 (100), 373.275 (47), 337.255 (12), 159.118 (6), 161.133 (4), 147.118 (3), 319.247 (3), 109.102 (2), 135.118 (2), 149.133 (2), 173.134 (2), 199.15 (2)	[M+FA-H]-	453.287	3.30916	346.967	1391.47	407.281(100),44.998(32),408.283(12),389.27(11),390.271(3),234.163(3),57.046(2),347.222(2),328.233(2),325.25(1)	405.265 (100), 811.538 (38), 406.267 (4), 812.538 (4), 371.323 (1), 470.7 (1), 628.204 (1)	811.537 (100), 405.265 (25), 812.541 (13), 406.273 (2), 405.21 (1), 549.081 (1), 629.562 (1), 693.795 (1), 811.445 (1), 812.042 (1), 812.696 (1)
71	Glycochenodeoxycholic acid	Sodium glycochenodeoxycholate	C05466	HMDB0000637	5610	36274	640-79-9	Bile acid	449.314	C26H43NO5	[M+H-H2O]+	432.311	-1.61921	9.021	410.389	11910.7	76.039(100),81.07(59),95.085(51),133.101(48),121.101(47),107.085(45),93.07(41),105.07(39),147.117(37),159.117(36)	414.3 (100), 339.268 (48), 321.256 (37), 76.039 (34), 158.082 (21), 201.164 (16), 215.18 (14), 175.149 (13), 161.132 (12), 149.132 (12), 189.164 (12), 238.144 (10)	414.3 (100), 432.311 (24), 339.269 (9), 321.259 (4), 76.04 (3), 158.08 (3), 175.149 (2), 189.165 (2), 93.073 (1), 105.069 (1), 133.1 (1), 147.116 (1)	[M-H]-	448.306	0.223062	264.054	4556.21	74.0245 (100), 448.307 (4), 386.306 (3), 84.044 (2), 75.029 (2), 330.243 (2), 384.287 (2), 73.807 (1), 69.034 (1), 290.208 (1), 291.212 (1), 331.246 (1)	74.025 (100), 448.306 (68), 449.308 (8), 386.307 (7), 387.31 (3), 384.289 (2), 84.045 (1), 69.035 (1), 74.062 (1), 330.247 (1), 72.046 (1), 368.288 (1), 404.323 (1)	448.307 (100), 74.025 (29), 449.309 (14), 386.307 (2), 387.308 (1), 448.396 (1)
108	Glycocholic acid	Glycocholic acid hydrate	C01921	HMDB0000138	5169	29746	475-31-0	Bile acid	465.309	C26H43NO6	[2M+H]+	931.629	3.3275	8.528	302.256	449.494	412.287(100),430.297(41),337.254(23),448.307(11),319.244(6),413.288(5),466.315(5),76.039(3),431.302(3),213.163(2)	466.319 (100), 430.296 (37), 448.308 (35), 931.629 (22), 412.287 (19), 467.319 (7), 932.628 (4), 466.403 (3), 337.253 (3), 431.3 (2), 449.31 (2), 448.392 (1)	931.63 (100), 466.318 (36), 932.631 (12), 448.308 (11), 430.295 (9), 412.288 (4), 466.405 (1), 467.323 (1), 913.604 (1)	[M-H]-	464.303	3.23065	206.424	741.924	74.025(100), 69.035(4), 464.302(3), 402.302(3), 95.051(2), 72.045(2), 400.286(1)	464.302 (100), 74.025 (98), 465.306 (13), 402.301 (9), 400.285 (2), 107.051 (2), 95.051 (2), 262.185 (1), 398.268 (1), 420.31 (1)	74.025 (19), 465.307 (9), 402.302 (2), 400.286 (1), 464.395 (1)
156	Glycodeoxycholic acid	Glycodeoxycholic acid sodium salt	C05464	HMDB0000631	5604	27471	360-65-6	Bile acid	449.314	C26H43NO5	[M+H]+	450.321	-2.22064	9.171	1364.36	3093.44	76.039(100),107.086(52),109.101(52),81.069(50),119.085(45),95.086(42),105.07(41),135.117(38),133.101(36),159.117(36)	414.3 (100), 339.267 (38), 321.257 (23), 76.039 (18), 215.178 (11), 158.081 (10), 135.117 (9), 161.133 (6), 211.148 (6), 252.159 (6), 278.174 (5), 175.147 (5)	414.299 (100), 432.309 (13), 339.268 (7), 450.319 (7), 415.3 (4), 76.039 (2), 321.256 (2), 147.116 (1), 149.132 (1), 158.083 (1), 199.144 (1), 215.18 (1)	Not detected
143	Glycohyodeoxcholic acid	Glycohyodeoxycholic Acid	NA	NA	NA	NA	13042-33-6	Bile acid	449.314	C26H43NO5	[M+H-H2O]+	432.311	-1.61921	8.231	365.476	8518.19	76.039(100),81.07(92),107.085(68),95.086(60),133.101(57),119.085(56),161.132(53),121.101(53),93.07(51),105.069(50)	414.299 (100), 339.27 (59), 76.039 (39), 321.258 (30), 161.133 (21), 175.147 (21), 201.165 (20), 158.081 (19), 135.117 (14), 215.178 (11), 81.07 (11), 252.161 (10)	414.301 (100), 432.312 (37), 339.269 (12), 76.039 (7), 321.257 (4), 158.081 (3), 175.148 (3), 215.178 (3), 414.384 (3), 135.118 (2), 161.131 (2), 201.164 (2)	[M-H]-	448.307	1.78449	379.288	7894.52	74.025 (100), 386.302 (3), 84.046 (2), 75.027 (2), 448.303 (2), 41.999 (1), 348.29 (1), 355.265 (1), 368.294 (1)	74.025 (100), 448.306 (72), 449.308 (8), 386.307 (4), 84.045 (3), 404.315 (2), 387.305 (1), 368.294 (1), 350.282 (1)	448.307 (100), 74.025 (42), 449.31 (10), 386.306 (4), 84.047 (1), 358.313 (1)
106	Glycolithocholic acid	Glycolithocholic Acid sodium salt	C15557	HMDB0000698	5666	37998	474-74-8	Bile acid	433.319	C26H43NO4	[M+H-H2O]+	416.318	2.88241	9.574	1936.88	11759.2	76.039(100),81.071(63),95.086(48),107.086(46),121.102(38),67.055(37),93.07(35),109.102(34),135.117(34),119.087(33)	76.04 (100), 323.276 (49), 416.317 (38), 341.284 (37), 85.065 (14), 213.164 (13), 135.118 (11), 149.134 (10), 107.087 (9), 81.07 (9), 161.133 (9), 187.15 (8)	416.318 (100), 76.04 (24), 341.286 (15), 323.275 (13), 416.401 (3), 85.066 (2), 121.101 (2), 135.117 (2), 158.081 (2), 213.165 (2), 417.319 (2), 81.07 (1)	[M-H]-	432.313	3.2384	898.957	5952.61	74.025(100),84.046(5),56.013(2),388.324(2),432.31(2),75.027(1),72.046(1)	432.312 (58), 388.323 (6), 433.312 (4), 84.045 (2), 72.045 (2), 56.013 (1), 386.295 (1), 433.252 (1)	74.025 (66), 433.316 (10), 388.323 (5), 433.363 (1)
107	Glycoursodeoxycholic acid	Glycoursodeoxycholic acid	CSID 19973534	HMDB0000708	5676	89929	64480-66-6	Bile acid	449.314	C26H43NO5	[2M+H]+	899.637	0.666936	8.055	8803.85	266.458	414.301(100),339.269(19),321.259(6),415.304(6),158.082(5),76.04(4),201.165(3),175.148(3),432.31(3),215.18(3)	414.301 (100), 432.311 (56), 450.322 (23), 899.637 (23), 415.306 (6), 900.639 (4), 339.269 (3), 414.388 (3), 433.314 (3), 201.166 (1), 76.039 (1), 149.133 (1)	899.637 (100), 414.301 (24), 432.311 (18), 900.638 (14), 450.322 (12), 339.269 (1), 415.302 (1), 433.31 (1), 451.327 (1), 881.635 (1)	[M-H]-	448.307	2.00755	2870.8	1767.7	74.025(100),84.047(3),386.308(3),72.046(2),449.306(1),448.309(1),330.242(1),160.49(1)	74.025 (100), 448.307 (59), 449.309 (8), 386.308 (4), 84.044 (1), 72.045 (1), 276.191 (1), 387.307 (1), 402.306 (1), 404.316 (1)	74.025 (38), 449.31 (13), 386.306 (2), 448.407 (1)
103	Hyodeoxycholic acid	Hyodeoxycholic acid	CSID 8139282	HMDB0000733	5701	52023	83-49-8	Bile acid	392.293	C24H40O4	[M+H-2H2O]+	357.281	3.07881	8.938	702.279	18762.5	81.07(100),93.07(92),105.071(86),119.086(82),95.086(76),67.055(65),55.054(62),107.086(60),121.102(55),91.054(51)	161.134 (100), 221.154 (58), 135.117 (50), 81.07 (46), 149.133 (38), 147.117 (36), 121.102 (35), 95.086 (34), 175.15 (31), 109.102 (30), 107.086 (29), 215.18 (27)	357.28 (100), 161.134 (13), 221.155 (13), 135.117 (7), 275.202 (6), 339.269 (5), 81.07 (4), 149.134 (4), 175.149 (4), 95.086 (3), 121.102 (3), 147.117 (3)	[2M-H]-	783.582	5.87048	169.334	9464.87	44.998(100),391.285(87),392.285(17),24.898(13),328.786(5),373.273(4),888.95(3),906.978(3),326.254(2),23.227(2)	391.287 (100), 783.583 (22), 392.283 (11), 256.109 (8), 391.761 (7), 784.592 (5), 415.407 (4), 103.806 (4), 392.021 (4), 779.059 (3), 1589.939 (3), 766.301 (3)	783.579 (100), 391.284 (94), 621.239 (20), 1224.268 (17), 784.581 (13), 861.818 (11), 88.476 (8), 784.144 (8), 1240.523 (8), 1047.652 (7), 77.053 (6), 515.71 (6), 1167.224 (6)
111	Lithocholic acid	Lithocholic acid	C03990	HMDB0000761	209	16325	434-13-9	Bile acid	376.298	C24H40O3	[M+H-H2O]+	359.294	-2.22659	10.1	330.921	4779.5	81.07(100),95.086(96),93.07(84),107.086(63),135.116(60),55.054(56),121.102(53),109.101(51),133.1(41),79.054(35)	95.086 (100), 135.117 (95), 81.07 (79), 149.133 (73), 109.1 (58), 121.101 (54), 163.15 (50), 83.085 (45), 195.136 (43), 107.086 (43), 359.291 (42), 123.117 (39)	359.295 (100), 341.284 (17), 149.132 (15), 195.139 (14), 95.084 (13), 135.116 (13), 163.147 (10), 249.184 (10), 109.099 (7), 121.102 (7), 191.181 (7), 323.272 (7)	[M+FA-H]-	421.297	3.56043	368.693	5425.53	375.292(100),44.998(78),376.297(13),357.272(6),1033.39(2),245.539(2),1270.713(2),112.671(1)	375.29 (100), 44.998 (19), 376.296 (11), 376.253 (1), 606.862 (1)	375.291 (100), 44.998 (19), 376.296 (15), 421.297 (3), 515.966 (1), 1313.821 (1)
113	Murideoxycholic acid	Murideoxycholic Acid	C15515	HMDB0000811	5775	52030	668-49-5	Bile acid	392.293	C24H40O4	[M+H-2H2O]+	357.279	-0.279893	8.52	962.958	3248.77	81.069(100),95.085(77),93.069(72),105.069(69),107.085(63),119.085(63),55.053(50),133.101(49),79.054(47),67.054(42)	357.279 (100), 161.132 (89), 81.069 (62), 147.117 (55), 135.117 (53), 221.154 (51), 95.085 (48), 149.132 (43), 107.085 (41), 109.101 (38), 121.101 (36), 93.069 (31)	357.28 (100), 161.133 (12), 221.153 (12), 135.116 (9), 81.07 (5), 175.148 (5), 275.199 (5), 149.132 (4), 247.169 (4), 339.268 (4), 95.085 (3), 107.084 (3)	[M+FA-H]-	437.292	2.97284	301.115	2314.84	391.286(100),44.998(58),392.293(12),373.277(2),391.601(2),951.469(2),65.776(2),390.619(2),697.649(2),148.454(2)	391.286 (100), 44.998 (16), 164.587 (1), 218.974 (1), 100.623 (1), 391.214 (1), 392.291 (8), 392.769 (1), 930.893 (1)	391.285 (100), 392.288 (21), 44.998 (19), 437.292 (3), 46 (2), 416.978 (1)
112	Nordeoxycholic acid	Nor-Desoxycholic Acid	CSID 168272	NA	NA	NA	53608-86-9	Bile acid	378.277	C23H38O4	[M+H-2H2O]+	343.263	-2.03925	9.343	2474.58	644.269	93.07(100),105.071(99),95.085(80),81.07(74),79.054(74),91.054(74),107.085(72),119.086(67),109.101(46),121.1(46)	343.266 (100), 109.101 (61), 149.133 (58), 135.119 (55), 283.244 (54), 95.086 (54), 173.133 (53), 161.132 (49), 107.085 (48), 247.17 (47), 325.252 (44), 121.102 (44)	343.265 (100), 325.253 (22), 215.178 (8), 163.147 (7), 233.154 (7), 147.116 (5), 149.133 (5), 247.171 (5), 261.187 (5), 283.246 (5), 307.244 (5), 161.132 (4)	[M-H]-	377.27	2.65062	6138.61	410.402	331.265(100),377.272(66),69.034(66),57.034(58),329.249(48),313.257(41),297.222(41),43.018(31),333.281(29),81.036(22)	377.271 (100), 331.264 (22), 313.253 (12), 329.246 (10), 378.276 (10), 333.28 (6), 69.035 (4), 109.068 (3), 332.269 (3), 295.21 (2), 298.223 (2), 303.271 (2)	377.27 (100), 331.263 (8), 378.273 (7), 329.247 (3), 333.281 (3), 332.269 (2), 71.052 (1), 303.27 (1), 313.253 (1), 330.252 (1)
144	Taurochenodesoxycholic acid	Sodium taurochenodeoxycholate	C05465	HMDB0000951	5897	16525	516-35-8	Bile acid	499.297	C26H45NO6S	[M+H-2H2O]+	464.283	-0.861543	8.862	316.172	3524.56	126.022(100),107.086(33),109.101(28),119.085(23),93.069(23),121.101(23),95.086(21),81.07(21),149.131(19),135.119(17)	464.282 (100), 126.023 (45), 339.268 (34), 201.164 (29), 215.18 (29), 208.065 (27), 149.133 (19), 321.257 (15), 175.148 (14), 161.134 (11), 121.103 (10), 262.111 (9)	464.283 (100), 339.267 (5), 126.022 (4), 201.162 (4), 208.065 (4), 215.178 (3), 149.131 (2), 161.133 (2), 321.259 (2), 465.282 (2), 107.084 (1), 133.1 (1)	[M-H]-	498.289	0	755.553	23104.2	498.291(100), 79.958(18), 499.294(14), 106.981(7), 124.008(6), 80.965(4)	498.291 (100), 499.294 (16), 124.008 (1), 79.958 (1)	498.291 (100), 499.294 (14)
72	Taurocholic acid	Taurocholic acid sodium salt hydrate	C05122	HMDB0000036	5104	28865	81-24-3	Bile acid	515.292	C26H45NO7S	[M+H-2H2O]+	480.28	3.5396	8.185	58.5662	5596.59	126.023(100),81.071(30),209.132(26),157.101(26),199.152(22),131.085(22),208.062(22),171.117(21),159.118(21),213.164(20)	462.267 (100), 337.254 (75), 126.021 (34), 319.242 (28), 227.143 (13), 209.134 (9), 208.065 (9), 159.116 (8), 213.164 (6), 225.166 (6), 227.179 (6), 161.135 (5)	462.269 (100), 480.278 (38), 337.253 (23), 126.024 (4), 319.244 (3), 199.149 (2), 208.063 (2), 213.167 (2), 227.178 (2), 241.165 (2), 248.093 (2), 352.159 (2)	[M-H]-	514.284	0.583335	543.367	4708.42	514.286(100),515.287(15),79.958(11),124.007(8),106.981(7),80.965(3)	514.285 (100), 515.288 (16), 124.008 (1), 79.957 (1)	514.284 (100), 515.287 (14), 79.958 (1)
119	Taurodeoxycholic acid	Taurodeoxycholic Acid (sodium salt)	C05463	HMDB0000896	5853	9410	516-50-7	Bile acid	499.297	C26H45NO6S	[M+H-H2O]+	482.295	2.69544	9.028	76.6652	2220.42	126.023(100),81.071(50),95.086(28),147.118(27),107.084(25),119.086(23),109.103(22),135.119(22),208.066(22),121.1(21)	464.284 (100), 339.27 (32), 126.022 (22), 215.178 (16), 321.256 (10), 229.164 (8), 229.194 (7), 243.21 (7), 107.087 (6), 203.141 (5), 203.175 (5), 370.203 (4)	464.284 (100), 482.295 (21), 126.02 (5), 339.27 (3), 382.207 (3), 147.114 (2), 274.108 (2), 321.268 (2), 328.159 (2), 354.168 (2), 465.288 (2), 119.083 (1)	Not detected
118	Taurolithocholic acid	Sodium taurolithocholate	C02592	HMDB0000722	5690	36259	516-90-5	Bile acid	483.302	C26H45NO5S	[M+H-H2O]+	466.301	3.64572	9.612	1771.1	2441.66	126.023(100),107.086(32),109.102(31),121.102(31),81.07(29),135.118(29),95.086(24),149.135(17),147.118(15),67.055(15)	466.302 (100), 126.023 (44), 341.285 (41), 323.276 (22), 135.117 (10), 208.066 (9), 149.133 (8), 302.143 (7), 222.082 (7), 290.142 (7), 163.15 (6), 81.07 (5)	466.301 (100), 341.286 (8), 126.023 (7), 323.273 (4), 466.39 (3), 290.148 (2), 302.142 (2), 149.133 (1), 163.147 (1), 189.163 (1), 208.068 (1), 222.081 (1)	[M-H]-	482.295	2.4881	1137.35	2226.08	482.296(100),79.958(29),483.298(12),106.981(8),80.965(8),124.008(7),482.388(2)	482.296 (100), 483.299 (15), 124.007 (1), 79.957 (1)	482.296 (100), 483.299 (13), 79.958 (1)
132	Tauromuricholic acid	Tauro-α-muricholic acid sodium salt	CSID 147312	HMBD0000932	5881	NA	25696-60-0	Bile acid	515.292	C26H45NO7S	[M+H-2H2O]+	480.278	-0.624638	7.059	506.998	5629.37	126.023(100),159.119(21),133.101(19),147.119(18),119.086(16),161.134(15),157.101(14),135.117(14),145.102(14),81.069(13)	337.256 (100), 126.022 (82), 462.269 (72), 355.265 (27), 319.243 (26), 208.064 (11), 450.266 (10), 161.134 (10), 147.118 (9), 159.117 (9), 241.159 (8), 173.133 (7)	480.281 (100), 462.27 (25), 126.022 (17), 337.254 (14), 355.265 (12), 208.065 (2), 319.244 (2), 450.269 (2), 480.366 (2), 119.083 (1), 159.116 (1), 161.13 (1)	[M-H]-	514.284	-0.38889	612.401	3352.9	514.285(100),515.287(15),79.957(12),124.007(6),106.981(5),80.966(4),514.381(2),430.295(1)	514.285 (100), 515.287 (14), 124.007 (1), 79.958 (1)	514.284 (100), 515.288 (14)
130	Tauroursodeoxycholic acid	Sodium tauroursodeoxycholate	CSID 25949321	HMDB0000874	5835	NA	14605-22-2	Bile acid	499.297	C26H45NO6S	[2M+H]+	999.605	4.40174	7.715	24.5956	1273.6	464.283(100),465.288(11),339.269(4),175.148(3),126.022(2),189.167(2),161.131(2),314.147(2),482.301(2),274.113(1)	464.284 (100), 999.602 (48), 482.296 (16), 1000.603 (13), 500.305 (10), 465.287 (8), 981.586 (7), 483.3 (5), 300.129 (3), 982.599 (3), 139.735 (2), 963.573 (2)	999.604 (100), 1000.602 (26), 464.283 (21), 482.297 (8), 500.302 (6), 981.585 (5), 465.289 (3), 981.61 (3), 126.02 (2), 107.085 (1), 339.262 (1), 483.984 (1)	[M-H]-	498.289	1.00343	1355.49	34171	498.29(100), 79.958(17), 499.293(12), 124.007(8), 106.981(6), 80.965(5)	498.29 (100), 499.293 (16), 80.965 (1), 106.982 (1), 79.958 (1), 124.007 (1)	498.29 (100), 499.293 (13), 124.009 (1)
120	Tauro-β-muricholic acid	Tauro-β-muricholic Acid (sodium salt)	CSID 147312 (FREE ACID)	HMDB0000932 (FREE ACID)	5881 (FREE ACID)	NA	145022-92-0	Bile acid	515.292	C26H45NO7S (FREE ACID)	duplicate entry
129	Ursocholic acid	Ursocholic Acid	C17644	HMDB0000917	5871	803879	2955-27-3	Bile acid	408.288	C24H40O5	[M+H-2H2O]+	373.276	3.75058	7.843	1908.72	16683.2	145.102(100),81.07(97),105.07(94),107.085(90),119.086(80),95.085(75),133.101(73),93.07(71),91.055(62),67.054(59)	355.266 (100), 213.164 (14), 159.118 (12), 145.102 (12), 147.117 (11), 337.255 (11), 95.086 (10), 199.151 (10), 107.086 (10), 119.085 (9), 245.154 (9), 93.071 (8)	355.266 (100), 373.275 (43), 337.255 (6), 245.155 (3), 107.086 (2), 159.118 (2), 213.165 (2), 227.18 (2), 241.197 (2), 247.17 (2), 259.171 (2), 319.242 (2)	[M-H]-	407.281	2.94637	407.765	2691.74	407.279(100),57.034(79),69.034(68),43.019(64),205.159(57),343.266(53),327.266(46),192.112(43),361.276(36),179.145(34)	407.281 (100), 408.285 (18), 345.279 (8), 343.264 (7), 353.252 (5), 283.24 (4), 325.253 (4), 327.273 (3), 269.191 (2), 71.05 (2), 307.233 (2), 315.274 (2)	407.28 (100), 408.285 (10), 343.263 (3), 327.268 (2), 371.256 (2), 170.728 (1), 325.251 (1), 341.25 (1), 345.276 (1)
127	Ursodeoxycholic acid	Ursodeoxycholic acid	C07880	HMDB0000946	5893	9907	128-13-2	Bile acid	392.293	C24H40O4	[M+H-2H2O]+	357.279	-1.39947	8.745	662.337	3269.17	93.069(100),81.069(96),95.085(89),107.085(75),105.069(74),121.1(60),119.086(55),79.054(53),67.053(52),55.053(41)	357.28 (100), 135.117 (47), 81.07 (46), 161.132 (42), 95.085 (42), 215.179 (37), 109.1 (33), 149.132 (30), 121.101 (29), 175.147 (28), 107.084 (28), 133.101 (27)	357.28 (100), 339.269 (9), 161.132 (6), 275.2 (5), 147.116 (4), 175.147 (4), 181.121 (4), 201.164 (4), 215.179 (4), 247.171 (4), 81.069 (3), 95.085 (3)	[M+FA-H]-	437.292	2.97284	151.817	1586.99	391.285(100),44.998(67),392.286(5),391.238(4),372.882(4),427.277(3),1528.559(2),49.976(2),881.931(2),337.216(2)	391.285 (100), 44.998 (17), 392.29 (12), 391.58 (1), 393.113 (1), 45.996 (1)	391.285 (100), 44.998 (18), 392.288 (11), 94.925 (2), 437.289 (2), 45.533 (1)
98	2-Methylbutyroylcarnitine *	2-Methylbutyryl-L-carnitine	CSID4932320	HMDB0000378	5367	73026	31023-25-3	Acylcarnitine	245.32	C12H23NO4	[M+H]+	246.17	-0.812446	2.917	6672.55	1319.06	85.028(100),57.07(18),57.033(12),60.08(7),41.038(5),84.08(3),58.065(2),29.038(2),43.018(1),59.073(1)	85.028 (100), 57.07 (5), 60.08 (5), 144.101 (2), 187.097 (2), 246.169 (2), 57.033 (1)	85.028 (100), 246.17 (86), 187.097 (26), 60.08 (12), 85.066 (5), 57.07 (4), 144.101 (2), 57.033 (1)	[M-H]-	244.154	-2.04788
137	3-hydroxydodecanoyl carnitine	[(3R)-3-Hydroxydodecanoyl]-L-carnitine	NA	HMDB0061638	NA	73056	1469900-99-9	Acylcarnitine	359.267	C19H37NO5	[M+H]+	360.275	-0.555132	7.497	24437.8	278.941	85.028(100),60.081(8),55.054(7),57.034(5),83.086(3),69.07(3),144.102(2),43.018(2),84.081(1),57.069(1)	85.028 (100), 360.274 (35), 60.081 (12), 145.05 (9), 144.102 (4), 103.039 (4), 283.191 (3), 163.148 (3), 83.085 (2), 181.158 (2), 57.07 (1), 301.2 (1)	360.274 (100), 85.028 (15), 145.05 (3), 60.081 (2), 283.19 (2), 144.102 (1), 163.148 (1), 181.16 (1), 301.2 (1), 361.279 (1)	[M-H]-	358.259	0	88.8177	13.4678	99.438(100), 659.315(71), 274.318(63), 484.74(56), 1043.019(48), 888.096(44), 165.957(40), 121.914(40), 688.976(35), 221.565(35)	59.014 (100), 431.327 (66), 41.002 (59), 303.542 (54), 649.849 (43), 566.9 (40), 20.871 (33), 75.001 (31), 838.368 (31), 243.416 (27), 110.022 (27), 42.586 (26)	747.317 (100), 1035.798 (82), 1383.551 (80), 1051.264 (78), 514.054 (75), 215.163 (71), 128.845 (65), 1440.511 (65), 243.069 (64), 59.013 (54), 562.924 (47), 67.168 (45)
141	3-Hydroxyhexadecanoylcarnitine	[(3R)-3-Hydroxyhexadecanoyl]-L-carnitine	NA	HMDB0061642	NA	73070	1469901-03-8	Acylcarnitine	415.33	C23H45NO5	[M+H]+	416.338	0	8.891	5590.09	211.674	85.028(100),60.081(9),69.07(4),144.102(4),57.033(4),55.054(3),83.085(2),57.07(1),103.039(1),43.018(1)	85.028 (100), 416.337 (87), 60.081 (13), 145.05 (12), 144.102 (4), 339.253 (4), 103.039 (3), 237.221 (2), 57.07 (2), 83.086 (2), 219.211 (2), 69.07 (1)	416.337 (100), 85.028 (9), 416.421 (7), 60.081 (2), 417.34 (2), 145.05 (1), 339.253 (1)	[M-H]-	414.324	3.86172	102.769	0	59.013(100), 55.991(55), 244.343(52), 187.111(44), 558.913(37), 403.597(34), 808.84(31), 1368.678(31), 192.399(29), 899.475(28)	59.014 (100), 243.21 (24), 328.376 (24), 500.116 (21), 785.26 (21), 57.032 (20), 1004.481 (20), 36.79 (20), 1299.352 (20), 1149.801 (19), 271.207 (19), 1247.249 (18)	59.013 (100), 271.227 (31), 295.766 (27), 42.006 (21), 102.027 (20), 166.106 (20), 44.434 (18), 684.326 (18), 278.167 (14), 869.41 (14), 55.019 (13), 106.773 (13)
97	Acetyl-DL-carnitine	Acetyl-DL-carnitine hydrochloride	C02571	HMDB0000201	320073	57589	3040-38-8	Acylcarnitine	203.116	C9H17NO4	[M+H]+	204.123	-2.9394	1.119	101.071	213.415	85.027(100),60.081(62),29.038(35),189.032(35),338.81(12),58.063(12),43.016(12),60.539(9),891.879(8),1174.87(7)	85.028 (100), 41.038 (8), 60.079 (5), 52.043 (4), 204.122 (4), 58.063 (3), 85.389 (3), 245.145 (2), 709.97 (2), 922.278 (2), 196.398 (2), 399.071 (2)	85.028 (100), 204.122 (98), 145.051 (30), 60.08 (11), 144.101 (10), 143.081 (6), 44.049 (5), 85.273 (5), 203.891 (4), 204.83 (4), 85.845 (3), 186.546 (3)	Not detected
122	Adipoyl-L-carnitine	Adipoyl-L-carnitine	NA	HMDB0061677	NA	68568	102636-83-9	Acylcarnitine	289.153	C13H23NO6	[M+H]+	290.16	-1.72319	1.94	3858.89	1362.33	85.028(100),55.054(33),83.049(25),111.044(17),60.081(13),57.033(12),101.06(11),84.082(7),59.049(5),43.017(2)	85.029 (100), 111.044 (50), 129.055 (20), 101.06 (18), 60.081 (13), 213.075 (12), 290.159 (10), 144.102 (8), 83.048 (6), 55.054 (6), 57.033 (2), 85.068 (2)	290.161 (100), 85.029 (26), 213.075 (20), 111.044 (17), 129.055 (15), 60.08 (9), 231.085 (4), 144.101 (3), 83.05 (2), 101.059 (2), 55.054 (1), 57.034 (1)	[M-H]-	288.146	2.77638	82.7576	360.765	83.05(100), 81.034(65), 234.763(30), 781.118(13), 1091.612(12), 828.874(12), 754.064(11), 590.665(10), 165.979(7)	83.051 (100), 101.067 (20), 145.049 (14), 496.048 (13), 467.476 (10), 146.055 (6), 981.285 (6), 250.107 (5), 427.679 (5), 734.777 (5), 1540.47 (5), 101.561 (4)	101.062 (100), 145.05 (100), 83.051 (77), 53.039 (19), 1445.71 (19), 436.446 (11), 999.444 (9), 1450.267 (8), 148.602 (7), 1058.909 (6), 1376.725 (6), 99.698 (5)
131	Arachidonyl-L-carnitine	Arachidonyl-L-carnitine	CSID 35031871	HMDB0006455	53477832	30172	36816-11-2	Acylcarnitine	504.405	C31H54NO4	Not detected									Not detected
121	Butanoylcarnitine	Butyryl-L-carnitine	C02862	HMDB0002013	6436	21949	25576-40-3	Acylcarnitine	231.147	C11H21NO4	[M+H]+	232.155	-0.861495	2.147	2790.9	2852.89	85.029(100),43.054(18),57.034(15),60.081(8),41.039(6),84.081(5),58.066(3),29.038(2),71.049(2),59.073(1)	85.029 (100), 60.081 (7), 144.103 (3), 71.05 (2), 43.055 (2), 57.034 (1), 173.081 (1), 58.065 (0), 44.051 (0), 42.07 (0), 29.038 (0), 41.039 (0)	85.029 (100), 232.157 (75), 173.083 (20), 60.081 (14), 144.104 (3), 71.05 (2), 57.034 (1), 41.04 (0), 43.054 (0), 59.073 (0), 60.114 (0), 86.031 (0)	Not detected
123	Decadienoylcarnitine	Ethyl 2-trans-4-cis-decadienoate	NA	HMDB0013325	NA	73047	3025-30-7	Acylcarnitine	311.21	C17H29NO4	Not detected									Not detected
124	Decanoyl-L-carnitine *	Decanoyl-L-carnitine	CSID 8420677	HMDB0000651	NA	68830	1492-27-9	Acylcarnitine	315.241	C17H33NO4	[M+H]+	316.249	0.632413	7.161	8428.67	383.348	85.028(100),57.034(7),60.081(7),43.054(6),57.07(3),84.081(2),71.085(2),41.038(1),58.065(1),144.101(1)	85.028 (100), 60.081 (9), 257.175 (3), 144.102 (3), 155.143 (3), 71.086 (2), 57.033 (1), 57.07 (1), 81.069 (1), 95.085 (1)	316.248 (100), 85.028 (46), 257.175 (12), 60.081 (7), 155.143 (4), 144.102 (1), 317.252 (1)	[M-H]-	314.233	-1.27294
126	Dodecanoylcarnitine *	Lauroyl-L-carnitine	CSID 147288	HMDB0002250	34490	77086	25518-54-1	Acylcarnitine	343.272	C19H37NO4	[M+H]+	344.282	4.64736	8.083	6488.7	396.888	85.028(100),60.081(7),57.034(6),57.07(5),43.054(3),84.081(1),71.086(1),144.102(1),59.073(1),58.065(1)	85.028 (100), 344.279 (13), 60.081 (10), 285.206 (4), 183.175 (3), 144.102 (3), 57.07 (2), 201.183 (1), 57.034 (1), 71.085 (1), 83.085 (1), 95.086 (1)	344.279 (100), 85.028 (31), 285.206 (9), 344.357 (6), 60.081 (5), 183.175 (2), 144.102 (1), 345.283 (1)	[M-H]-	342.263	-4.67477
125	Dodecenoylcarnitine *	trans-2-Dodecenoyl-L-carnitine	NA	HMDB0013326	NA	89717	1631992-06-7	Acylcarnitine	341.257	C19H35NO4	[M+H]+	342.265	2.62954	7.899	9266.3	133.82	85.028(100),73.028(6),57.034(6),55.018(5),55.054(4),60.081(4),69.07(2),84.081(2),83.086(2),144.102(1)	85.028 (100), 283.191 (9), 181.159 (9), 342.264 (9), 199.17 (7), 60.081 (5), 73.028 (4), 83.085 (3), 144.102 (2), 97.101 (2), 121.101 (1), 71.085 (1)	342.264 (100), 85.028 (32), 283.19 (21), 181.159 (7), 199.17 (4), 60.081 (3), 73.028 (1), 83.085 (1), 97.101 (1), 144.102 (1), 343.268 (1)	[M-H]-	340.249	0.881707
136	Glutarylcarnitine	Glutaryl-L-carnitine lithium salt	NA	HMDB0013130	NA	82952	102636-82-8	Acylcarnitine	275.137	C12H21NO6	[M+H]+	276.146	3.62128	1.241	647.783	334.552	85.029(100),87.045(39),57.034(20),45.033(20),43.017(19),60.081(14),55.019(6),41.039(6),58.065(6),84.081(4)	85.029 (100), 87.045 (20), 199.063 (12), 115.039 (12), 60.082 (10), 276.147 (7), 103.039 (6), 144.105 (4), 41.038 (3), 45.033 (3), 57.036 (3), 129.076 (3)	276.147 (100), 85.029 (31), 199.062 (25), 60.081 (22), 217.072 (6), 87.046 (5), 115.041 (5), 103.04 (4), 144.102 (3), 85.415 (1), 217.858 (1), 276.323 (1)	[M-H]-	274.13	2.55353			1327.597 (100), 595.956 (93), 91.709 (92), 69.034 (82), 803.013 (78), 625.464 (76), 380.11 (65), 1032.861 (63), 837.452 (56), 582.832 (51), 720.825 (50), 792.062 (50)	131.035 (100), 87.044 (50), 41.004 (49), 21.959 (42), 117.74 (32), 103.004 (32), 907.052 (31), 554.656 (25), 382.618 (25), 128.089 (24), 363.463 (21), 484.112 (21)	41.004 (100), 87.045 (59), 131.034 (25), 1043.386 (21), 1226.637 (21), 49.168 (18), 652.872 (16), 1021.856 (16), 1252.893 (16), 310.581 (14), 481.113 (13), 484.8 (13)
139	Hexadecanoylcarnitine *	Palmitoyl-L-carnitine	C02990	HMDB0000222	5231	17490	2364-67-2	Acylcarnitine	399.335	C23H45NO4	[M+H]+	400.344	3.49699	9.236	2121.68	1239.41	85.029(100),60.081(9),57.07(5),57.034(4),144.102(2),43.054(2),71.086(2),95.085(1),84.08(1),67.054(1)	85.028 (100), 60.081 (11), 341.269 (8), 239.237 (3), 144.102 (3), 57.07 (2), 71.086 (1), 57.033 (1), 81.07 (1), 83.086 (1), 95.086 (1), 109.101 (1)	400.342 (100), 85.028 (16), 341.269 (4), 60.081 (3), 401.345 (1), 239.237 (1)	[M-H]-	398.327	0.5021
100	Hexanoylcarnitine *	Hexanoyl-L-carnitine	CSID 3246938	HMDB0000756	3548	84834	22671-29-0	Acylcarnitine	259.178	C13H25NO4	[M+H]+	260.187	1.15302	4.081	3399.17	1120.96	85.029(100),43.054(15),57.034(11),60.081(8),84.082(5),71.086(3),41.038(2),58.066(2),59.073(1),29.038(1)	85.029 (100), 60.081 (8), 71.086 (3), 201.114 (2), 43.054 (2), 57.034 (2), 99.081 (2), 144.103 (2), 260.187 (2), 58.065 (1)	85.029 (100), 260.187 (95), 201.114 (23), 60.081 (13), 99.081 (5), 144.102 (3), 71.086 (2), 43.054 (1)	[M-H]-	258.171	3.48606
109	Hydroxybutyrylcarnitine	3-Hydroxybutyrylcarnitine Chloride	NA	HMDB0062735	NA	84842	875668-57-8	Acylcarnitine	247.142	C11H21NO5	[M+H]+	248.149	-2	1.109			85.029(100), 60.079(12), 44.049(8), 85.001(6), 58.063(5), 84.081(4), 45.034(3), 710.475(3), 39.0238(2), 57.033(2)	85.023 (100), 103.039 (25), 60.081 (12), 248.129 (5), 43.018 (4), 104.039 (4), 85.232 (3), 145.046 (3)	248.15 (100), 85.028 (98), 103.038 (22), 189.077 (19), 145.05 (13), 60.081 (10), 87.044 (8), 144.105 (8), 85.204 (3)	Not detected
134	Isobutyryl-L-carnitine *	Isobutyryl-L-carnitine	CSID 147286	HMDB0000736	5704	84838	25518-49-4	Acylcarnitine	231.147	C11H21NO4	[M+H]+	232.155	0.861493	2.054	2790.9		85.028(100),43.054(21),57.033(16),60.08(6),84.081(4),41.038(4),58.065(2),29.038(2),43.017(1),59.074(1)	85.028 (100), 60.081 (6), 43.054 (3), 144.102 (3), 173.081 (2), 57.034 (1), 71.05 (1), 84.081 (1), 232.155 (1)	85.028 (100), 232.154 (76), 173.081 (22), 60.081 (12), 43.053 (2), 71.049 (2), 144.103 (2)	[M-H]-	230.139	-1.73808
135	Isovaleryl-L-carnitine *	Isovaleryl-L-carnitine	CSID 4932271	HMDB0000688	5657	73025	31023-24-2	Acylcarnitine	245.163	C12H23NO4	[M+H]+	246.17	-1.62489	2.982	3064.44	923.975	85.028(100),57.07(17),57.033(13),60.081(7),41.038(5),84.08(4),29.038(2),58.065(2),44.996(1),45.057(1)	85.028 (100), 60.081 (6), 57.07 (3), 144.102 (2), 57.034 (1)	85.028 (100), 246.17 (94), 187.096 (25), 60.081 (12), 85.066 (7), 144.102 (2), 57.07 (1), 187.154 (1)	[M-H]-	244.155	1.6383
133	L-Cartinine	L-Carnitine hydrochloride	C00318	HMDB0000062	52	16347	541-15-1	Acylcarnitine	161.105	C7H15NO3	Not detected									Not detected
142	Linoleyl carnitine	cis,cis-9,12-Octadecadienoyl-L-carnitine	CSID 4952667	HMDB0006469	58418	84098	36816-10-1	Acylcarnitine	423.335	C25H45NO4	[M+H]+	424.344	1.88527	9.134	171.005	810.76	85.028(100),55.053(15),60.079(15),69.069(12),67.053(7),81.069(6),95.085(6),57.032(5),144.102(5),83.084(3)	85.028 (100), 424.344 (92), 60.079 (22), 69.069 (16), 144.101 (7), 55.054 (6), 149.13 (6), 83.086 (6), 95.084 (4), 147.116 (4), 81.069 (3), 57.069 (3)	424.344 (100), 85.027 (12), 60.08 (3), 424.424 (2), 425.346 (2), 57.068 (1), 67.057 (1), 83.084 (1), 111.04 (1), 125.131 (1), 144.101 (1), 147.115 (1)	Not detected
99	Malonyl-carnitine	Malonyl-L-carnitine Trifluoroacetate	CSID 17216162	HMDB0002095	6484	86047	853728-01-5	Acylcarnitine	247.106	C10H17NO6	Not detected									Not detected
151	Methylglutaryl-L-carnitine	3-Methylglutarylcarnitine	CSID 113619	HMDB0000552	5536	70857	102673-95-0	Acylcarnitine	289.153	C13H23NO6	[M+H]+	290.161	3.8	2.036			85.028(100), 59.049(35), 55.05(22), 60.08(14), 58.065(11), 101.06(10), 83.048(8), 69.032(6), 43.019(5), 129.053(4)	85.028 (100), 129.055 (36), 101.059 (32), 60.08 (23), 213.078 (21), 103.039 (16), 144.102 (10), 57.032 (8), 59.05 (4), 83.048 (3), 55.055 (2), 127.558 (1)	290.16 (100), 213.075 (20), 85.028 (19), 129.055 (17), 60.081 (6), 103.038 (5), 144.102 (4), 101.06 (3), 231.087 (3), 55.052 (2), 57.033 (2), 85.414 (1)	[M-H]-	288.146	3.81751	82.7576	360.765	1341.342(100), 583.906(99), 1239.894(95), 154.685(88), 101.061(69), 83.047(62), 716.367(55), 1538.387(54), 1030.142(54), 200.713(50)	145.049 (100), 41.003 (92), 101.061 (71), 83.051 (59), 592.161 (43), 445.984 (33), 26.565 (30), 192.03 (28), 283.723 (27), 998.576 (26), 34.598 (23)	101.061 (100), 145.051 (50), 681.535 (41), 119.982 (28), 472.11 (22), 127.04 (22), 83.05 (20), 59.013 (19), 376.679 (19), 1208.782 (16), 672.906 (15), 45.554 (15)
153	Myristoyl-L-carnitine *	Myristoyl-L-carnitine	NA	HMDB0005066	58293	84634	25597-07-3	Acylcarnitine	371.304	C21H41NO4	[M+H]+	372.313	3.76028	8.733	2544.41	447.429	85.029(100),60.081(8),57.034(5),57.07(4),43.054(2),71.085(2),144.102(2),95.086(1),84.081(1),58.065(1)	85.029 (100), 372.311 (24), 60.081 (11), 313.238 (5), 144.102 (3), 211.206 (3), 57.07 (2), 57.034 (1), 71.086 (1), 81.07 (1), 95.086 (1), 109.101 (1)	372.311 (100), 85.028 (20), 313.238 (6), 60.081 (3), 211.205 (2), 144.102 (1), 373.315 (1)	[M-H]-	370.295	-1.89038
155	Octadecanoylcarnitine *	Stearoyl-L-carnitine	NA	HMDB0000848	5811	84644	25597-09-5	Acylcarnitine	427.366	C25H49NO4	[M+H]+	428.375	1.86752	9.631	2154.1	817.997	85.029(100),60.081(8),57.07(4),57.033(3),144.102(2),71.086(2),43.054(1),95.086(1),81.07(1),69.07(1)	85.028 (100), 428.373 (69), 60.081 (14), 369.3 (9), 267.269 (2), 57.07 (2), 71.085 (2), 144.102 (2), 81.07 (1), 83.085 (1), 95.086 (1), 97.101 (1)	428.373 (100), 85.028 (11), 369.3 (3), 60.08 (2), 429.377 (1)	[M-H]-	426.36	4.22178
150	Octanoyl-L-carnitine *	Octanoyl-L-carnitine	C02838	HMDB0000791	NA	18102	25243-95-2	Acylcarnitine	287.21	C15H29NO4	[M+H]+	288.219	3.46959	5.889	5252.31	240.359	85.028(100),57.07(14),57.034(10),60.081(7),41.038(3),84.081(3),58.065(1),29.038(1),43.054(1),144.101(1)	85.028 (100), 60.081 (9), 57.07 (4), 288.216 (4), 144.102 (3), 127.111 (3), 229.144 (2), 57.033 (1), 145.122 (1)	288.217 (100), 85.028 (69), 229.144 (16), 60.081 (9), 127.112 (5), 57.07 (2), 144.102 (2), 57.033 (1)	[M-H]-	286.203	4.19283
149	Octenoyl-L-carnitine	trans-2-Octenoyl-L-carnitine	CSID 53481667	HMDB0013324	NA	71012	152064-94-3	Acylcarnitine	285.194	C15H27NO4	[M+H]+	286.203	3.49403	5.571	30141.9	267.572	85.029(100),55.018(16),57.034(10),55.054(7),73.029(6),60.081(5),84.082(2),58.066(1),29.039(1),41.039(1)	85.029 (100), 125.097 (10), 60.081 (4), 55.018 (3), 73.029 (3), 55.054 (2), 57.034 (2), 97.102 (1)	286.203 (100), 85.029 (80), 227.13 (37), 125.097 (17), 143.108 (7), 60.081 (6), 144.103 (2), 55.018 (1), 55.054 (1), 73.029 (1), 86.033 (1), 97.103 (1)	Not detected
154	Oleoylcarnitine *	Oleoyl-L-carnitine	CSID 21403150	HMDB0005065	NA	84651	38677-66-6	Acylcarnitine	425.351	C25H47NO4	[M+H]+	426.36	3.28361	9.366	2006.12	1899.17	85.028(100),60.081(10),57.034(4),69.07(3),55.054(3),144.102(3),57.07(2),83.085(2),43.054(1),81.07(1)	85.028 (100), 426.357 (73), 60.081 (14), 367.284 (5), 144.102 (4), 57.07 (2), 265.253 (2), 427.362 (1), 57.033 (1), 69.07 (1), 71.085 (1), 81.07 (1)	426.358 (100), 85.028 (10), 60.081 (2), 367.283 (2), 427.361 (1)	[M-H]-	424.344	4.24184
145	Propanoylcarnitine	Propionyl-L-carnitine	C03017	HMDB0062514	NA	53210	20064-19-1	Acylcarnitine	217.131	C10H19NO4	duplicate entry
138	Propionyl-L-carnitine	Propionyl-L-carnitine	C03017	HMDB0000824	5787	28867	17298-37-2	Acylcarnitine	217.131	C10H19NO4	[M+H]+	218.139	-2.75054	1.27	1349.78	1049.25	85.028(100),57.033(33),60.081(8),84.08(5),58.065(5),29.038(4),44.05(3),45.056(2),41.037(2),85.068(1)	85.028 (100), 60.08 (8), 57.033 (5), 58.064 (1), 84.081 (1)	85.029 (100), 218.139 (70), 159.065 (23), 60.081 (14), 144.104 (3), 85.068 (2), 57.034 (1), 141.052 (1), 218.2 (1), 44.996 (0), 58.064 (0), 84.079 (0)	Not detected
148	Succinylcarnitine	O-Succinyl-L-carnitine lithium salt	CSID 28639166	HMDB0061717	NA	73034	256928-74-2	Acylcarnitine	261.121	C11H19NO6	[M+H]+	262.13	4.19639	1.098	161.701	183.142	85.027(100),101.023(46),57.033(36),60.081(33),55.019(33),58.065(27),301.084(13),29.002(10),37.435(6),1074.239(6)	85.028 (100), 101.024 (30), 103.039 (28), 60.081 (19), 57.033 (15), 144.106 (14), 262.124 (9), 144.919 (8), 85.469 (4), 1297.957 (4), 82.392 (3), 145.313 (3)	262.13 (100), 85.028 (76), 103.037 (16), 144.1 (14), 203.056 (9), 60.079 (5), 85.254 (4), 381.866 (4), 101.835 (3), 262.705 (3), 617.708 (3), 223.133 (2)	Not detected
152	Tetradecenoyl-L-carnitine *	trans-2-Tetradecenoyl-L-carnitine	NA	HMDB0013329	NA	89716	1256380-19-4	Acylcarnitine	369.288	C21H39NO4	[M+H]+	370.298	-1.35027	8.605	7360.54	17.275	370.295(100),85.028(55),311.222(37),209.189(13),227.2(12),60.081(6),371.296(5),144.103(3),73.027(2),312.227(2)	85.028 (100), 370.295 (17), 311.221 (12), 209.19 (11), 227.201 (9), 60.08 (7), 73.028 (4), 97.101 (2), 69.069 (2), 83.086 (2), 144.102 (2), 81.07 (1)	370.295 (100), 85.028 (20), 311.222 (14), 209.19 (5), 227.2 (3), 60.081 (2), 73.028 (1), 144.102 (1), 371.301 (1)	[M-H]-	368.281	1.35766
146	Tiglylcarnitine *	Tigloyl-L-carnitine	CSID 34999729	HMDB0002366	NA	85520	64681-36-3	Acylcarnitine	243.147	C12H21NO4	[M+H]+	244.155	2.04788	2.711	58588.5	1791.62	85.029(100),55.054(27),57.034(14),60.08(5),84.081(3),83.049(3),29.038(2),58.065(1),41.038(1),45.033(1)	85.028 (100), 83.049 (7), 55.054 (3), 60.081 (3), 101.059 (3), 57.033 (2), 144.101 (2), 185.081 (2)	85.028 (100), 244.155 (56), 185.081 (41), 83.049 (16), 60.08 (7), 101.06 (4), 144.102 (2), 55.054 (1), 57.033 (1)	[M-H]-	242.14	2.47791
147	Valeryl-L-carnitine*	Valeryl-L-carnitine	NA	HMDB0013128	NA	85095	40225-14-7	Acylcarnitine	245.163	C12H23NO4	[M+H]+	246.171	3.65599	3.047	3064.44	923.975	85.028(100),57.07(16),57.034(14),60.081(7),41.039(6),84.081(3),58.065(2),29.038(2),43.018(1),45.057(1)	85.028 (100), 60.081 (7), 57.07 (3), 57.034 (2), 144.102 (2), 187.097 (1), 246.171 (1)	85.028 (100), 246.17 (81), 187.097 (22), 60.081 (13), 85.066 (7), 144.102 (2), 57.033 (1), 57.07 (1), 187.154 (1)	[M-H]-	244.155
	* detected as trace in the negative ionisation mode
	# detected as trace in the positive ionisation mode
